# Supplementary material for: Influence of Commonly Used Endodontic Irrigants on the Setting Time and Metal Composition of Various Base Endodontic Sealers
Source: Polymers (Basel). 2021 Dec 22;14(1):27. doi: 10.3390/polym14010027 (PMC8747268; doi:10.3390/polym14010027)
Supplement: Supplementary file 1 [file polymers-14-00027-s001.zip]

Archive with 1 entries (1 files):
- polymers-1490990-supplementary.pdf
